# Supplementary material for: Effects of Hemodynamic Differences on the Assessment of Inter-Brain Synchrony Between Adults and Infants
Source: Front Psychol. 2022 Jun 3;13:873796. doi: 10.3389/fpsyg.2022.873796 (PMC9205639; doi:10.3389/fpsyg.2022.873796)
Supplement: Supplementary file 1 [file Data_Sheet_1.CSV]

Adult	Term	Preterm
0.0073001	-0.0061715	-0.003877
0.0097653	-0.0073377	-0.0036865
0.012603	-0.0081776	-0.0032224
0.015888	-0.0087329	-0.002665
0.01968	-0.0091386	-0.0022244
0.024017	-0.0095797	-0.0020779
0.028951	-0.010229	-0.0023136
0.034609	-0.011182	-0.0029003
0.041281	-0.012417	-0.0036923
0.049486	-0.013781	-0.0044707
0.059985	-0.015019	-0.0050074
0.073698	-0.015838	-0.0051336
0.091532	-0.015979	-0.0047902
0.11415	-0.01528	-0.0040447
0.14175	-0.013707	-0.0030692
0.17393	-0.011347	-0.0020863
0.20972	-0.008358	-0.0013013
0.24777	-0.0049066	-0.00084224
0.28662	-0.0010978	-0.00072552
0.32512	0.0030658	-0.00085778
0.36269	0.0076886	-0.0010698
0.39946	0.012946	-0.0011701
0.43616	0.019023	-0.0010004
0.47385	0.026047	-0.00047379
0.51347	0.034044	0.00041376
0.55548	0.042927	0.0016
0.5996	0.052523	0.0029919
0.64485	0.062636	0.004506
0.68976	0.073106	0.0060909
0.73283	0.083867	0.0077482
0.77295	0.094961	0.0095131
0.80974	0.10651	0.011429
0.84365	0.11865	0.013522
0.87575	0.13149	0.015783
0.90735	0.14499	0.01817
0.93952	0.15901	0.020623
0.9727	0.17328	0.023091
1.0065	0.18745	0.025554
1.0399	0.20123	0.028042
1.0713	0.2144	0.030624
1.0993	0.22688	0.033393
1.1229	0.23874	0.036432
1.1416	0.25016	0.039787
1.1559	0.26132	0.043452
1.1666	0.27236	0.047372
1.1747	0.28333	0.051466
1.1811	0.29412	0.055656
1.1861	0.30457	0.059897
1.1897	0.31445	0.0642
1.1914	0.3236	0.068631
1.1907	0.33193	0.073288
1.1872	0.33946	0.078276
1.1807	0.34632	0.083669
1.1715	0.35266	0.089484
1.1602	0.35862	0.095678
1.1473	0.36426	0.10215
1.1333	0.36951	0.10878
1.1183	0.37424	0.11545
1.1024	0.37826	0.12209
1.0854	0.38141	0.12865
1.0669	0.38359	0.13516
1.0469	0.3848	0.14168
1.0254	0.38514	0.14826
1.0027	0.38471	0.15494
0.97935	0.38364	0.16174
0.95559	0.382	0.16864
0.93165	0.37975	0.17557
0.90748	0.37683	0.18249
0.88284	0.37312	0.18935
0.85743	0.36857	0.19612
0.831	0.36317	0.20281
0.8035	0.357	0.20944
0.77516	0.35022	0.21603
0.74638	0.34302	0.2226
0.71765	0.33552	0.22914
0.68938	0.32781	0.23566
0.66176	0.31986	0.24214
0.6347	0.31156	0.24858
0.60791	0.30277	0.25499
0.581	0.2934	0.26139
0.55371	0.2834	0.26781
0.52603	0.27282	0.27424
0.49825	0.26178	0.28065
0.47093	0.25042	0.28698
0.44473	0.23887	0.29313
0.42015	0.22718	0.299
0.39739	0.21536	0.30452
0.37623	0.20333	0.30966
0.3561	0.19102	0.31447
0.33621	0.1784	0.31903
0.31582	0.16549	0.32347
0.29451	0.15242	0.32789
0.2723	0.13932	0.33233
0.24966	0.12635	0.33678
0.22736	0.11361	0.34114
0.20621	0.1011	0.34527
0.18682	0.08874	0.34904
0.16937	0.076404	0.35235
0.15355	0.063974	0.35519
0.13873	0.051394	0.35761
0.12413	0.038707	0.3597
0.10911	0.02605	0.36159
0.093421	0.013608	0.36335
0.077249	0.0015488	0.36502
0.061147	-0.010038	0.36653
0.045826	-0.021179	0.36779
0.031884	-0.032009	0.3687
0.019595	-0.042725	0.36919
0.0088008	-0.05351	0.36925
-0.0010272	-0.064469	0.36893
-0.010599	-0.075583	0.36835
-0.020547	-0.086711	0.36762
-0.031204	-0.097643	0.36679
-0.042492	-0.10817	0.36589
-0.053966	-0.11816	0.36484
-0.064988	-0.12762	0.36352
-0.074971	-0.13665	0.36181
-0.083592	-0.14546	0.35963
-0.090905	-0.15423	0.35697
-0.097319	-0.16309	0.35391
-0.10344	-0.17203	0.35057
-0.10983	-0.18092	0.34709
-0.11684	-0.18955	0.34358
-0.12446	-0.1977	0.34008
-0.13234	-0.20522	0.33656
-0.13998	-0.21209	0.33291
-0.14685	-0.21839	0.32901
-0.15269	-0.22432	0.32477
-0.15751	-0.23004	0.32017
-0.16164	-0.23569	0.31523
-0.16555	-0.24128	0.31005
-0.16969	-0.24669	0.30474
-0.17433	-0.25176	0.29937
-0.17941	-0.25632	0.29398
-0.18462	-0.26028	0.28854
-0.1895	-0.26367	0.28298
-0.19365	-0.26664	0.27722
-0.19685	-0.2694	0.2712
-0.1992	-0.27215	0.26493
-0.20104	-0.27502	0.25848
-0.20283	-0.278	0.25196
-0.20499	-0.28095	0.24548
-0.20773	-0.28367	0.23909
-0.21096	-0.28594	0.23278
-0.21434	-0.28765	0.2265
-0.2174	-0.2888	0.22013
-0.21973	-0.28955	0.21356
-0.22114	-0.2901	0.20673
-0.22171	-0.29069	0.19967
-0.22182	-0.29146	0.19249
-0.22195	-0.2924	0.18531
-0.22255	-0.29338	0.1783
-0.22384	-0.29419	0.17153
-0.22575	-0.29458	0.16503
-0.22792	-0.29441	0.1587
-0.22988	-0.29366	0.15241
-0.23117	-0.29248	0.14602
-0.23154	-0.29109	0.13945
-0.23103	-0.28975	0.1327
-0.22996	-0.28863	0.12584
-0.22882	-0.28779	0.11904
-0.22808	-0.28714	0.11243
-0.22802	-0.28646	0.10611
-0.22866	-0.28553	0.10009
-0.22974	-0.28418	0.094257
-0.23083	-0.28234	0.088473
-0.23148	-0.28011	0.082576
-0.23141	-0.27765	0.07647
-0.23058	-0.27519	0.070158
-0.2292	-0.27289	0.063753
-0.22765	-0.27078	0.057435
-0.22633	-0.26879	0.051396
-0.22553	-0.26673	0.045768
-0.22527	-0.26442	0.040577
-0.22539	-0.26171	0.035731
-0.22552	-0.25859	0.031056
-0.22532	-0.25519	0.026356
-0.22453	-0.25174	0.021483
-0.22312	-0.24851	0.016396
-0.22129	-0.24568	0.01117
-0.21935	-0.24334	0.0059716
-0.21766	-0.24138	0.0009991
-0.21643	-0.23959	-0.003589
-0.21567	-0.23767	-0.0077308
-0.21519	-0.23537	-0.011481
-0.21466	-0.23253	-0.014987
-0.21376	-0.22917	-0.018439
-0.21231	-0.22542	-0.021993
-0.21033	-0.22152	-0.02572
-0.20807	-0.21771	-0.029577
-0.2059	-0.21413	-0.033428
-0.20418	-0.21083	-0.037093
-0.20312	-0.20771	-0.040411
-0.20268	-0.20461	-0.043298
-0.20258	-0.20137	-0.045773
-0.2024	-0.19787	-0.047942
-0.2017	-0.19415	-0.04996
-0.20021	-0.19035	-0.05197
-0.19789	-0.18667	-0.054049
-0.195	-0.18331	-0.056189
-0.19194	-0.18039	-0.058306
-0.18917	-0.17791	-0.060275
-0.18701	-0.17573	-0.061991
-0.18555	-0.17359	-0.063406
-0.18462	-0.17127	-0.064553
-0.18382	-0.16857	-0.065531
-0.18276	-0.16544	-0.066468
-0.1811	-0.16197	-0.067466
-0.17877	-0.15838	-0.068561
-0.17593	-0.15489	-0.069705
-0.17293	-0.15171	-0.070786
-0.17018	-0.14891	-0.071662
-0.16799	-0.14644	-0.072221
-0.16644	-0.14412	-0.072422
-0.16536	-0.14175	-0.072318
-0.16439	-0.13914	-0.072035
-0.16314	-0.13622	-0.071738
-0.16129	-0.13304	-0.071574
-0.15877	-0.12977	-0.071624
-0.15573	-0.12662	-0.071882
-0.15253	-0.12379	-0.07226
-0.14958	-0.12136	-0.072625
-0.1472	-0.11928	-0.072848
-0.14547	-0.11738	-0.072852
-0.14425	-0.11543	-0.072633
-0.14319	-0.11324	-0.072256
-0.14188	-0.11067	-0.071825
-0.14002	-0.10778	-0.071442
-0.13752	-0.1047	-0.071158
-0.13453	-0.10166	-0.070955
-0.13142	-0.098885	-0.070751
-0.12858	-0.096515	-0.07043
-0.12632	-0.094557	-0.069882
-0.12476	-0.092892	-0.069049
-0.12372	-0.09132	-0.06795
-0.12288	-0.089631	-0.066673
-0.12183	-0.08768	-0.06535
-0.12025	-0.085439	-0.064113
-0.11804	-0.083001	-0.063048
-0.11536	-0.080542	-0.062174
-0.11253	-0.078258	-0.061434
-0.10996	-0.076286	-0.060725
-0.10795	-0.074668	-0.059933
-0.10662	-0.073329	-0.058982
-0.10581	-0.072117	-0.057853
-0.10519	-0.070859	-0.056595
-0.10435	-0.069425	-0.0553
-0.10299	-0.067776	-0.054064
-0.10102	-0.06597	-0.05295
-0.098559	-0.064136	-0.051961
-0.095964	-0.06242	-0.051034
-0.093633	-0.060926	-0.050063
-0.091879	-0.059676	-0.04894
-0.090807	-0.058602	-0.047598
-0.09027	-0.057577	-0.046038
-0.089925	-0.056462	-0.044339
-0.089364	-0.055167	-0.042631
-0.088266	-0.053689	-0.041057
-0.086518	-0.05211	-0.039723
-0.084263	-0.050574	-0.038663
-0.081842	-0.049231	-0.037829
-0.07967	-0.04818	-0.037102
-0.078076	-0.047432	-0.036341
-0.077176	-0.046903	-0.035427
-0.076832	-0.046445	-0.034305
-0.076694	-0.045893	-0.033003
-0.076335	-0.045127	-0.031624
-0.075409	-0.04411	-0.030302
-0.073778	-0.042892	-0.029163
-0.071572	-0.041593	-0.028274
-0.069137	-0.040352	-0.027628
-0.066918	-0.039276	-0.027143
-0.065289	-0.038399	-0.026702
-0.06442	-0.037682	-0.026191
-0.064215	-0.037025	-0.025545
-0.064343	-0.036315	-0.024767
-0.064359	-0.035475	-0.023929
-0.063867	-0.034491	-0.023135
-0.062654	-0.033421	-0.022481
-0.060774	-0.032374	-0.022016
-0.058516	-0.031463	-0.021718
-0.056304	-0.030765	-0.021503
-0.05454	-0.030284	-0.021253
-0.053464	-0.029951	-0.020862
-0.053071	-0.029643	-0.020276
-0.053122	-0.029231	-0.019508
-0.053234	-0.028622	-0.018641
-0.053024	-0.027797	-0.017787
-0.052247	-0.026814	-0.017046
-0.050878	-0.025793	-0.016468
-0.049115	-0.024867	-0.016028
-0.047298	-0.024142	-0.015642
-0.045782	-0.023653	-0.0152
-0.044803	-0.023355	-0.014609
-0.044399	-0.02314	-0.013841
-0.044397	-0.022875	-0.012944
-0.044485	-0.022447	-0.012031
-0.044327	-0.021804	-0.011244
-0.043692	-0.020969	-0.01069
-0.042526	-0.020038	-0.010408
-0.040976	-0.019139	-0.01034
-0.039321	-0.018394	-0.01035
-0.037871	-0.017877	-0.010269
-0.036849	-0.01759	-0.0099537
-0.036312	-0.017465	-0.0093432
-0.03614	-0.017388	-0.0084802
-0.036082	-0.017236	-0.007502
-0.035859	-0.016914	-0.0065939
-0.035272	-0.016382	-0.005925
-0.034273	-0.015663	-0.00559
-0.032982	-0.014833	-0.0055753
-0.031639	-0.013991	-0.0057647
-0.030509	-0.013233	-0.0059807
-0.029784	-0.012625	-0.0060476
-0.029504	-0.012192	-0.0058525
-0.02955	-0.011919	-0.0053832
-0.029683	-0.011762	-0.0047289
-0.029638	-0.011664	-0.0040449
-0.029218	-0.011573	-0.0034943
-0.028368	-0.011447	-0.0031894
-0.027194	-0.011261	-0.0031527
-0.025919	-0.011007	-0.0033125
-0.024804	-0.010684	-0.0035319
-0.024051	-0.010305	-0.0036596
-0.023732	-0.0098879	-0.0035828
-0.023766	-0.0094568	-0.0032624
-0.023957	-0.0090393	-0.0027387
-0.024067	-0.0086599	-0.0021072
-0.0239	-0.0083325	-0.0014761
-0.023374	-0.0080542	-0.00092281
-0.022544	-0.0078037	-0.00046807
-0.021569	-0.0075466	-7.59E-05
-0.020655	-0.007247	0.00032029
-0.019971	-0.0068827	0.00077802
-0.019589	-0.0064576	0.0013093
-0.019464	-0.0060058	0.0018639
-0.019459	-0.005584	0.0023396
-0.019397	-0.0052538	0.0026173
-0.019136	-0.005058	0.002608
-0.018622	-0.0050015	0.0022934
-0.017907	-0.0050435	0.0017444
-0.017127	-0.0051068	0.0011097
-0.016448	-0.0051007	0.00057656
-0.016005	-0.0049532	0.00031691
-0.015847	-0.0046377	0.00043697
-0.015925	-0.0041863	0.00094672
-0.016103	-0.003682	0.0017595
-0.016213	-0.0032314	0.002721
-0.016113	-0.0029277	0.0036564
-0.015733	-0.0028152	0.0044214
-0.015101	-0.0028708	0.0049376
-0.014329	-0.0030081	0.0052057
-0.013571	-0.0031055	0.0052908
-0.012973	-0.0030483	0.0052906
-0.012627	-0.0027712	0.0052964
-0.012538	-0.0022842	0.0053622
-0.012637	-0.0016736	0.0054919
-0.012799	-0.0010765	0.0056461
-0.012895	-0.00063608	0.0057659
-0.012828	-0.00045419	0.005801
-0.012559	-0.00055634	0.0057345
-0.012118	-0.0008815	0.0055917
-0.01158	-0.0013	0.0054335
-0.011041	-0.0016533	0.0053359
-0.010583	-0.0018025	0.0053628
-0.01025	-0.0016691	0.0055445
-0.010046	-0.0012548	0.0058667
-0.0099374	-0.00063593	0.0062751
-0.0098787	6.52E-05	0.006693
-0.0098305	0.0007204	0.0070464
-0.0097767	0.0012337	0.0072861
-0.0097267	0.0015638	0.0074022
-0.0097059	0.001727	0.0074227
-0.0097381	0.0017797	0.0074013
-0.0098274	0.0017903	0.0073953
-0.0099482	0.0018118	0.0074451
-0.010047	0.0018638	0.0075599
-0.010059	0.0019316	0.0077163
-0.0099299	0.0019786	0.0078691
-0.009637	0.0019679	0.0079697
-0.009205	0.0018824	0.0079862
-0.0087012	0.0017358	0.0079165
-0.0082183	0.0015696	0.0077898
-0.0078454	0.0014395	0.0076565
-0.0076388	0.0013947	0.0075694
-0.0076018	0.0014607	0.0075634
-0.0076828	0.0016307	0.0076422
-0.0077916	0.0018695	0.0077758
-0.0078308	0.0021277	0.0079122
-0.0077308	0.0023604	0.007997
-0.0074759	0.0025425	0.0079951
-0.0071126	0.0026751	0.0079052
-0.0067351	0.0027814	0.0077611
-0.0064524	0.0028925	0.0076196
-0.0063497	0.0030309	0.0075386
-0.0064553	0.0031983	0.0075534
-0.006728	0.0033716	0.0076618
-0.0070682	0.0035114	0.0078221
-0.0073512	0.0035769	0.0079674
-0.0074701	0.0035441	0.0080306
-0.0073738	0.0034174	0.0079701
-0.0070858	0.0032319	0.0077876
-0.0066964	0.0030424	0.0075293
-0.0063306	0.0029062	0.0072708
-0.0061035	0.002862	0.0070893
-0.0060787	0.0029168	0.0070346
-0.0062448	0.0030422	0.0071096
-0.0065206	0.0031847	0.0072678
-0.0067841	0.0032849	0.0074299
-0.006919	0.0032985	0.0075135
-0.0068569	0.0032132	0.0074645
-0.0066039	0.0030526	0.0072785
-0.0062383	0.0028683	0.0070041
-0.0058808	0.0027206	0.0067249
-0.0056499	0.0026559	0.0065286
-0.005616	0.0026901	0.0064726
-0.0057753	0.0028022	0.0065617
-0.0060504	0.0029419	0.0067445
-0.006319	0.0030487	0.006932
-0.0064606	0.0030738	0.0070313
-0.0064023	0.0029991	0.0069813
-0.0061468	0.0028436	0.0067773
-0.005772	0.0026569	0.0064743
-0.0054022	0.0025004	0.0061666
-0.0051605	0.0024249	0.0059528
-0.0051224	0.0024509	0.0058974
-0.0052861	0.002561	0.0060053
-0.005573	0.0027061	0.0062182
-0.0058565	0.0028235	0.0064358
-0.0060104	0.0028604	0.0065537
-0.0059568	0.002794	0.0065037
-0.0056964	0.0026401	0.0062809
-0.005309	0.0024476	0.0059474
-0.0049237	0.0022803	0.0056091
-0.0046696	0.0021929	0.0053764
-0.0046268	0.0022106	0.005321
-0.0047955	0.0023192	0.0054477
-0.0050952	0.0024701	0.0056912
-0.0053946	0.0025985	0.0059396
-0.0055611	0.0026474	0.0060767
-0.0055121	0.0025893	0.0060268
-0.0052464	0.0024367	0.0057849
-0.0048457	0.0022381	0.0054202
-0.0044442	0.0020595	0.0050508
-0.0041772	0.0019602	0.0047989
-0.0041299	0.0019697	0.0047435
-0.0043042	0.0020771	0.0048895
-0.0046176	0.0022343	0.0051643
-0.0049336	0.0023742	0.0054443
-0.0051134	0.0024352	0.0056011
-0.0050691	0.0023852	0.0055514
-0.0047974	0.0022336	0.0052898
-0.0043824	0.0020283	0.0048931
-0.0039637	0.0018382	0.0044917
-0.0036834	0.0017267	0.00422
-0.0036318	0.0017283	0.0041647
-0.0038123	0.0018349	0.0043306
-0.00414	0.0019988	0.0046374
-0.0044734	0.0021503	0.0049496
-0.0046671	0.0022236	0.0051268
-0.0046277	0.0021819	0.0050776
-0.0043496	0.002031	0.004796
-0.0039187	0.0018184	0.0043657
-0.0034813	0.0016159	0.0039306
-0.0031886	0.0014928	0.0036403
-0.003132	0.0014862	0.0035845
-0.0033192	0.0015922	0.0037706
-0.0036626	0.0017634	0.0041107
-0.0040146	0.0019271	0.0044564
-0.0042227	0.002013	0.0046543
-0.004188	0.0019793	0.0046053
-0.003903	0.0018288	0.0043033
-0.0034558	0.0016086	0.0038391
-0.0029971	0.0013927	0.0033677
-0.0026844	0.0012544	0.0030503
-0.002622	0.0012393	0.0029929
-0.0028212	0.0013473	0.0032053
-0.0031944	0.0015323	0.0035944
-0.0035863	0.0017184	0.0039974
-0.0038307	0.0018271	0.0042407
-0.0038118	0.0018067	0.0042045
-0.0035079	0.0016511	0.0038683
-0.0030013	0.0014032	0.0033217
-0.0024515	0.0011408	0.0027349
-0.0020393	0.00094969	0.0023008
-0.0019048	0.00089429	0.0021674
-0.0020972	0.00099485	0.0023854
-0.0025564	0.0012198	0.0028882
-0.0031308	0.0014952	0.0035105
-0.003624	0.0017276	0.0040399
-0.0038564	0.0018328	0.0042817
