# Supplementary material for: Effects of Hemodynamic Differences on the Assessment of Inter-Brain Synchrony Between Adults and Infants
Source: Front Psychol. 2022 Jun 3;13:873796. doi: 10.3389/fpsyg.2022.873796 (PMC9205639; doi:10.3389/fpsyg.2022.873796)
Supplement: Supplementary file 2 [file Data_Sheet_2.CSV]

Adult	Canonical	Inverted
0	0	0
1.04E-10	1.06E-06	-8.11E-06
3.00E-09	4.03E-06	-1.60E-05
2.06E-08	8.63E-06	-2.35E-05
7.86E-08	1.46E-05	-3.09E-05
2.17E-07	2.17E-05	-3.79E-05
4.89E-07	2.97E-05	-4.48E-05
9.56E-07	3.85E-05	-5.14E-05
1.69E-06	4.78E-05	-5.77E-05
2.75E-06	5.75E-05	-6.39E-05
4.21E-06	6.76E-05	-6.98E-05
6.14E-06	7.78E-05	-7.55E-05
8.58E-06	8.80E-05	-8.10E-05
1.16E-05	9.83E-05	-8.63E-05
1.52E-05	0.00010841	-9.14E-05
1.94E-05	0.00011838	-9.63E-05
2.42E-05	0.00012812	-0.00010104
2.97E-05	0.00013758	-0.00010558
3.58E-05	0.00014672	-0.00010995
4.24E-05	0.0001555	-0.00011414
4.96E-05	0.0001639	-0.00011816
5.73E-05	0.00017188	-0.00012202
6.54E-05	0.00017944	-0.00012571
7.39E-05	0.00018656	-0.00012926
8.27E-05	0.00019323	-0.00013265
9.18E-05	0.00019944	-0.00013589
0.00010108	0.0002052	-0.00013899
0.00011045	0.00021049	-0.00014195
0.00011987	0.00021533	-0.00014477
0.00012927	0.00021972	-0.00014747
0.00013857	0.00022367	-0.00015003
0.00014773	0.00022718	-0.00015247
0.00015666	0.00023027	-0.00015478
0.00016533	0.00023294	-0.00015698
0.00017368	0.00023521	-0.00015907
0.00018166	0.0002371	-0.00016104
0.00018924	0.00023861	-0.0001629
0.00019637	0.00023975	-0.00016466
0.00020303	0.00024055	-0.00016631
0.00020919	0.00024102	-0.00016787
0.00021482	0.00024118	-0.00016933
0.00021992	0.00024103	-0.00017069
0.00022448	0.00024059	-0.00017197
0.00022847	0.00023989	-0.00017315
0.00023191	0.00023893	-0.00017425
0.0002348	0.00023772	-0.00017526
0.00023713	0.00023629	-0.0001762
0.00023893	0.00023464	-0.00017705
0.00024019	0.0002328	-0.00017783
0.00024093	0.00023077	-0.00017853
0.00024118	0.00022856	-0.00017917
0.00024094	0.0002262	-0.00017973
0.00024024	0.00022369	-0.00018023
0.0002391	0.00022104	-0.00018065
0.00023754	0.00021827	-0.00018102
0.00023559	0.00021539	-0.00018133
0.00023326	0.0002124	-0.00018157
0.0002306	0.00020932	-0.00018176
0.00022761	0.00020616	-0.00018189
0.00022433	0.00020293	-0.00018197
0.00022077	0.00019963	-0.00018199
0.00021698	0.00019628	-0.00018197
0.00021296	0.00019287	-0.0001819
0.00020874	0.00018943	-0.00018177
0.00020435	0.00018596	-0.00018161
0.00019981	0.00018246	-0.0001814
0.00019513	0.00017895	-0.00018114
0.00019035	0.00017542	-0.00018085
0.00018548	0.00017188	-0.00018051
0.00018054	0.00016834	-0.00018014
0.00017554	0.00016481	-0.00017973
0.00017051	0.00016128	-0.00017929
0.00016546	0.00015776	-0.00017881
0.00016041	0.00015427	-0.00017829
0.00015536	0.00015079	-0.00017775
0.00015033	0.00014734	-0.00017717
0.00014534	0.00014392	-0.00017657
0.00014039	0.00014052	-0.00017593
0.0001355	0.00013717	-0.00017527
0.00013067	0.00013384	-0.00017458
0.00012591	0.00013056	-0.00017387
0.00012123	0.00012732	-0.00017314
0.00011663	0.00012412	-0.00017238
0.00011213	0.00012096	-0.0001716
0.00010772	0.00011785	-0.00017079
0.00010341	0.00011479	-0.00016997
9.92E-05	0.00011177	-0.00016913
9.51E-05	0.00010881	-0.00016826
9.11E-05	0.00010589	-0.00016739
8.72E-05	0.00010303	-0.00016649
8.35E-05	0.00010022	-0.00016558
7.98E-05	9.75E-05	-0.00016465
7.63E-05	9.48E-05	-0.00016371
7.29E-05	9.21E-05	-0.00016275
6.95E-05	8.95E-05	-0.00016178
6.63E-05	8.70E-05	-0.0001608
6.33E-05	8.45E-05	-0.00015981
6.03E-05	8.20E-05	-0.0001588
5.74E-05	7.97E-05	-0.00015779
5.47E-05	7.73E-05	-0.00015677
5.20E-05	7.50E-05	-0.00015573
4.95E-05	7.28E-05	-0.00015469
4.70E-05	7.06E-05	-0.00015364
4.47E-05	6.85E-05	-0.00015258
4.24E-05	6.65E-05	-0.00015152
4.03E-05	6.44E-05	-0.00015044
3.82E-05	6.25E-05	-0.00014937
3.62E-05	6.05E-05	-0.00014828
3.43E-05	5.87E-05	-0.0001472
3.25E-05	5.69E-05	-0.0001461
3.08E-05	5.51E-05	-0.00014501
2.92E-05	5.33E-05	-0.00014391
2.76E-05	5.17E-05	-0.0001428
2.61E-05	5.00E-05	-0.0001417
2.47E-05	4.84E-05	-0.00014059
2.33E-05	4.69E-05	-0.00013948
2.21E-05	4.54E-05	-0.00013836
2.08E-05	4.39E-05	-0.00013725
1.97E-05	4.25E-05	-0.00013614
1.86E-05	4.11E-05	-0.00013502
1.75E-05	3.98E-05	-0.0001339
1.65E-05	3.85E-05	-0.00013279
1.56E-05	3.72E-05	-0.00013167
1.47E-05	3.60E-05	-0.00013056
1.38E-05	3.48E-05	-0.00012944
1.30E-05	3.36E-05	-0.00012833
1.23E-05	3.25E-05	-0.00012722
1.15E-05	3.14E-05	-0.00012611
1.09E-05	3.03E-05	-0.000125
1.02E-05	2.93E-05	-0.0001239
9.61E-06	2.83E-05	-0.00012279
9.04E-06	2.73E-05	-0.00012169
8.49E-06	2.64E-05	-0.00012059
7.98E-06	2.55E-05	-0.0001195
7.50E-06	2.46E-05	-0.00011841
7.04E-06	2.38E-05	-0.00011732
6.61E-06	2.29E-05	-0.00011624
6.20E-06	2.21E-05	-0.00011515
5.82E-06	2.14E-05	-0.00011408
5.46E-06	2.06E-05	-0.00011301
5.12E-06	1.99E-05	-0.00011194
4.80E-06	1.92E-05	-0.00011087
4.50E-06	1.85E-05	-0.00010981
4.22E-06	1.79E-05	-0.00010876
3.95E-06	1.72E-05	-0.00010771
3.70E-06	1.66E-05	-0.00010667
3.47E-06	1.60E-05	-0.00010563
3.25E-06	1.55E-05	-0.00010459
3.04E-06	1.49E-05	-0.00010356
2.84E-06	1.44E-05	-0.00010254
2.66E-06	1.39E-05	-0.00010152
2.49E-06	1.34E-05	-0.00010051
2.33E-06	1.29E-05	-9.95E-05
2.18E-06	1.24E-05	-9.85E-05
2.03E-06	1.20E-05	-9.75E-05
1.90E-06	1.15E-05	-9.65E-05
1.78E-06	1.11E-05	-9.55E-05
1.66E-06	1.07E-05	-9.46E-05
1.55E-06	1.03E-05	-9.36E-05
1.45E-06	9.93E-06	-9.26E-05
1.35E-06	9.57E-06	-9.17E-05
1.26E-06	9.21E-06	-9.07E-05
1.18E-06	8.87E-06	-8.98E-05
1.10E-06	8.54E-06	-8.88E-05
1.03E-06	8.23E-06	-8.79E-05
9.56E-07	7.92E-06	-8.70E-05
8.92E-07	7.63E-06	-8.61E-05
8.31E-07	7.34E-06	-8.51E-05
7.75E-07	7.07E-06	-8.42E-05
7.22E-07	6.80E-06	-8.33E-05
6.73E-07	6.55E-06	-8.24E-05
6.27E-07	6.30E-06	-8.16E-05
5.84E-07	6.07E-06	-8.07E-05
5.44E-07	5.84E-06	-7.98E-05
5.07E-07	5.62E-06	-7.89E-05
4.72E-07	5.41E-06	-7.81E-05
4.39E-07	5.20E-06	-7.72E-05
4.09E-07	5.00E-06	-7.64E-05
3.81E-07	4.81E-06	-7.55E-05
3.54E-07	4.63E-06	-7.47E-05
3.30E-07	4.45E-06	-7.39E-05
3.07E-07	4.28E-06	-7.31E-05
2.85E-07	4.12E-06	-7.23E-05
2.65E-07	3.96E-06	-7.15E-05
2.47E-07	3.81E-06	-7.07E-05
2.29E-07	3.66E-06	-6.99E-05
2.13E-07	3.52E-06	-6.91E-05
1.98E-07	3.39E-06	-6.83E-05
1.84E-07	3.26E-06	-6.75E-05
1.71E-07	3.13E-06	-6.68E-05
1.59E-07	3.01E-06	-6.60E-05
1.48E-07	2.89E-06	-6.53E-05
1.37E-07	2.78E-06	-6.45E-05
1.27E-07	2.67E-06	-6.38E-05
1.18E-07	2.57E-06	-6.31E-05
1.10E-07	2.47E-06	-6.23E-05
1.02E-07	2.37E-06	-6.16E-05
9.46E-08	2.28E-06	-6.09E-05
8.78E-08	2.19E-06	-6.02E-05
8.14E-08	2.11E-06	-5.95E-05
7.55E-08	2.02E-06	-5.88E-05
7.01E-08	1.94E-06	-5.81E-05
6.50E-08	1.87E-06	-5.75E-05
6.03E-08	1.79E-06	-5.68E-05
5.59E-08	1.72E-06	-5.61E-05
5.18E-08	1.66E-06	-5.55E-05
4.81E-08	1.59E-06	-5.48E-05
4.46E-08	1.53E-06	-5.42E-05
4.13E-08	1.47E-06	-5.35E-05
3.83E-08	1.41E-06	-5.29E-05
3.55E-08	1.35E-06	-5.23E-05
3.29E-08	1.30E-06	-5.17E-05
3.05E-08	1.25E-06	-5.11E-05
2.82E-08	1.20E-06	-5.04E-05
2.61E-08	1.15E-06	-4.98E-05
2.42E-08	1.10E-06	-4.93E-05
2.24E-08	1.06E-06	-4.87E-05
2.08E-08	1.02E-06	-4.81E-05
1.92E-08	9.77E-07	-4.75E-05
1.78E-08	9.38E-07	-4.69E-05
1.65E-08	9.00E-07	-4.64E-05
1.52E-08	8.64E-07	-4.58E-05
1.41E-08	8.30E-07	-4.53E-05
1.31E-08	7.96E-07	-4.47E-05
1.21E-08	7.64E-07	-4.42E-05
1.12E-08	7.33E-07	-4.36E-05
1.03E-08	7.04E-07	-4.31E-05
9.56E-09	6.75E-07	-4.26E-05
8.85E-09	6.48E-07	-4.21E-05
8.18E-09	6.22E-07	-4.15E-05
7.57E-09	5.97E-07	-4.10E-05
7.00E-09	5.73E-07	-4.05E-05
6.47E-09	5.50E-07	-4.00E-05
5.98E-09	5.27E-07	-3.95E-05
5.53E-09	5.06E-07	-3.91E-05
5.11E-09	4.85E-07	-3.86E-05
4.72E-09	4.66E-07	-3.81E-05
4.36E-09	4.47E-07	-3.76E-05
4.03E-09	4.28E-07	-3.72E-05
3.73E-09	4.11E-07	-3.67E-05
3.44E-09	3.94E-07	-3.62E-05
3.18E-09	3.78E-07	-3.58E-05
2.94E-09	3.63E-07	-3.53E-05
2.71E-09	3.48E-07	-3.49E-05
2.51E-09	3.34E-07	-3.45E-05
2.32E-09	3.20E-07	-3.40E-05
2.14E-09	3.07E-07	-3.36E-05
1.97E-09	2.94E-07	-3.32E-05
1.82E-09	2.82E-07	-3.28E-05
1.68E-09	2.71E-07	-3.24E-05
1.55E-09	2.59E-07	-3.20E-05
1.43E-09	2.49E-07	-3.16E-05
1.32E-09	2.39E-07	-3.12E-05
1.22E-09	2.29E-07	-3.08E-05
1.13E-09	2.19E-07	-3.04E-05
1.04E-09	2.10E-07	-3.00E-05
9.60E-10	2.02E-07	-2.96E-05
8.86E-10	1.93E-07	-2.92E-05
8.17E-10	1.85E-07	-2.89E-05
7.54E-10	1.78E-07	-2.85E-05
6.95E-10	1.70E-07	-2.81E-05
6.41E-10	1.63E-07	-2.78E-05
5.91E-10	1.56E-07	-2.74E-05
5.46E-10	1.50E-07	-2.71E-05
5.03E-10	1.44E-07	-2.67E-05
4.64E-10	1.38E-07	-2.64E-05
4.28E-10	1.32E-07	-2.60E-05
3.94E-10	1.26E-07	-2.57E-05
3.64E-10	1.21E-07	-2.54E-05
3.35E-10	1.16E-07	-2.51E-05
3.09E-10	1.11E-07	-2.47E-05
2.85E-10	1.07E-07	-2.44E-05
2.62E-10	1.02E-07	-2.41E-05
2.42E-10	9.80E-08	-2.38E-05
2.23E-10	9.39E-08	-2.35E-05
2.05E-10	8.99E-08	-2.32E-05
1.89E-10	8.62E-08	-2.29E-05
1.74E-10	8.26E-08	-2.26E-05
1.61E-10	7.91E-08	-2.23E-05
1.48E-10	7.58E-08	-2.20E-05
1.36E-10	7.26E-08	-2.17E-05
1.26E-10	6.96E-08	-2.14E-05
1.16E-10	6.66E-08	-2.11E-05
1.07E-10	6.38E-08	-2.09E-05
9.81E-11	6.12E-08	-2.06E-05
9.03E-11	5.86E-08	-2.03E-05
8.32E-11	5.61E-08	-2.01E-05
7.66E-11	5.38E-08	-1.98E-05
7.05E-11	5.15E-08	-1.95E-05
6.49E-11	4.93E-08	-1.93E-05
5.98E-11	4.72E-08	-1.90E-05
5.50E-11	4.52E-08	-1.88E-05
5.06E-11	4.33E-08	-1.85E-05
4.66E-11	4.15E-08	-1.83E-05
4.29E-11	3.98E-08	-1.81E-05
3.95E-11	3.81E-08	-1.78E-05
3.63E-11	3.65E-08	-1.76E-05
3.34E-11	3.49E-08	-1.73E-05
3.08E-11	3.34E-08	-1.71E-05
2.83E-11	3.20E-08	-1.69E-05
2.60E-11	3.07E-08	-1.67E-05
2.40E-11	2.94E-08	-1.64E-05
2.20E-11	2.81E-08	-1.62E-05
2.03E-11	2.69E-08	-1.60E-05
1.87E-11	2.58E-08	-1.58E-05
1.72E-11	2.47E-08	-1.56E-05
1.58E-11	2.36E-08	-1.54E-05
1.45E-11	2.26E-08	-1.52E-05
1.33E-11	2.17E-08	-1.50E-05
1.23E-11	2.07E-08	-1.48E-05
1.13E-11	1.99E-08	-1.46E-05
1.04E-11	1.90E-08	-1.44E-05
9.54E-12	1.82E-08	-1.42E-05
8.78E-12	1.74E-08	-1.40E-05
8.07E-12	1.67E-08	-1.38E-05
7.42E-12	1.60E-08	-1.36E-05
6.82E-12	1.53E-08	-1.34E-05
6.27E-12	1.46E-08	-1.33E-05
5.76E-12	1.40E-08	-1.31E-05
5.30E-12	1.34E-08	-1.29E-05
4.87E-12	1.28E-08	-1.27E-05
4.47E-12	1.23E-08	-1.26E-05
4.11E-12	1.18E-08	-1.24E-05
3.78E-12	1.13E-08	-1.22E-05
3.47E-12	1.08E-08	-1.21E-05
3.19E-12	1.03E-08	-1.19E-05
2.93E-12	9.87E-09	-1.17E-05
2.69E-12	9.44E-09	-1.16E-05
2.47E-12	9.04E-09	-1.14E-05
2.27E-12	8.65E-09	-1.13E-05
2.09E-12	8.28E-09	-1.11E-05
1.92E-12	7.92E-09	-1.10E-05
1.76E-12	7.58E-09	-1.08E-05
1.62E-12	7.26E-09	-1.07E-05
1.49E-12	6.94E-09	-1.05E-05
1.37E-12	6.64E-09	-1.04E-05
1.25E-12	6.36E-09	-1.02E-05
1.15E-12	6.08E-09	-1.01E-05
1.06E-12	5.82E-09	-9.97E-06
9.71E-13	5.57E-09	-9.83E-06
8.92E-13	5.33E-09	-9.70E-06
8.19E-13	5.10E-09	-9.57E-06
7.52E-13	4.88E-09	-9.44E-06
6.90E-13	4.67E-09	-9.31E-06
6.34E-13	4.47E-09	-9.18E-06
5.82E-13	4.27E-09	-9.05E-06
5.34E-13	4.09E-09	-8.93E-06
4.90E-13	3.91E-09	-8.81E-06
4.50E-13	3.74E-09	-8.69E-06
4.13E-13	3.58E-09	-8.57E-06
3.79E-13	3.43E-09	-8.45E-06
3.48E-13	3.28E-09	-8.33E-06
3.20E-13	3.14E-09	-8.22E-06
2.93E-13	3.00E-09	-8.11E-06
2.69E-13	2.87E-09	-8.00E-06
2.47E-13	2.75E-09	-7.89E-06
2.27E-13	2.63E-09	-7.78E-06
2.08E-13	2.51E-09	-7.67E-06
1.91E-13	2.40E-09	-7.56E-06
1.75E-13	2.30E-09	-7.46E-06
1.61E-13	2.20E-09	-7.36E-06
1.47E-13	2.10E-09	-7.26E-06
1.35E-13	2.01E-09	-7.16E-06
1.24E-13	1.92E-09	-7.06E-06
1.14E-13	1.84E-09	-6.96E-06
1.04E-13	1.76E-09	-6.86E-06
9.58E-14	1.68E-09	-6.77E-06
8.78E-14	1.61E-09	-6.67E-06
8.06E-14	1.54E-09	-6.58E-06
7.39E-14	1.47E-09	-6.49E-06
6.78E-14	1.41E-09	-6.40E-06
6.22E-14	1.35E-09	-6.31E-06
5.70E-14	1.29E-09	-6.22E-06
5.23E-14	1.23E-09	-6.14E-06
4.79E-14	1.18E-09	-6.05E-06
4.40E-14	1.13E-09	-5.97E-06
4.03E-14	1.08E-09	-5.89E-06
3.70E-14	1.03E-09	-5.80E-06
3.39E-14	9.85E-10	-5.72E-06
3.11E-14	9.42E-10	-5.64E-06
2.85E-14	9.01E-10	-5.56E-06
2.61E-14	8.62E-10	-5.49E-06
2.39E-14	8.24E-10	-5.41E-06
2.20E-14	7.88E-10	-5.34E-06
2.01E-14	7.53E-10	-5.26E-06
1.84E-14	7.20E-10	-5.19E-06
1.69E-14	6.89E-10	-5.11E-06
1.55E-14	6.59E-10	-5.04E-06
1.42E-14	6.30E-10	-4.97E-06
1.30E-14	6.02E-10	-4.90E-06
1.19E-14	5.76E-10	-4.83E-06
1.09E-14	5.50E-10	-4.77E-06
1.00E-14	5.26E-10	-4.70E-06
9.19E-15	5.03E-10	-4.63E-06
8.42E-15	4.81E-10	-4.57E-06
7.71E-15	4.60E-10	-4.51E-06
7.07E-15	4.40E-10	-4.44E-06
6.48E-15	4.20E-10	-4.38E-06
5.94E-15	4.02E-10	-4.32E-06
5.44E-15	3.84E-10	-4.26E-06
4.98E-15	3.67E-10	-4.20E-06
4.57E-15	3.51E-10	-4.14E-06
4.18E-15	3.36E-10	-4.08E-06
3.83E-15	3.21E-10	-4.02E-06
3.51E-15	3.07E-10	-3.97E-06
3.22E-15	2.93E-10	-3.91E-06
2.95E-15	2.80E-10	-3.85E-06
2.70E-15	2.68E-10	-3.80E-06
2.47E-15	2.56E-10	-3.75E-06
2.26E-15	2.45E-10	-3.69E-06
2.07E-15	2.34E-10	-3.64E-06
1.90E-15	2.24E-10	-3.59E-06
1.74E-15	2.14E-10	-3.54E-06
1.59E-15	2.04E-10	-3.49E-06
1.46E-15	1.95E-10	-3.44E-06
1.34E-15	1.87E-10	-3.39E-06
1.22E-15	1.79E-10	-3.34E-06
1.12E-15	1.71E-10	-3.30E-06
1.03E-15	1.63E-10	-3.25E-06
9.40E-16	1.56E-10	-3.20E-06
8.61E-16	1.49E-10	-3.16E-06
7.88E-16	1.42E-10	-3.11E-06
7.22E-16	1.36E-10	-3.07E-06
6.61E-16	1.30E-10	-3.03E-06
6.05E-16	1.24E-10	-2.98E-06
5.54E-16	1.19E-10	-2.94E-06
5.07E-16	1.14E-10	-2.90E-06
4.64E-16	1.09E-10	-2.86E-06
4.25E-16	1.04E-10	-2.82E-06
3.89E-16	9.91E-11	-2.78E-06
3.56E-16	9.47E-11	-2.74E-06
3.26E-16	9.05E-11	-2.70E-06
2.98E-16	8.65E-11	-2.66E-06
2.73E-16	8.27E-11	-2.62E-06
2.50E-16	7.90E-11	-2.58E-06
2.29E-16	7.55E-11	-2.55E-06
2.09E-16	7.21E-11	-2.51E-06
1.92E-16	6.89E-11	-2.48E-06
1.75E-16	6.59E-11	-2.44E-06
1.61E-16	6.29E-11	-2.40E-06
1.47E-16	6.01E-11	-2.37E-06
1.35E-16	5.75E-11	-2.34E-06
1.23E-16	5.49E-11	-2.30E-06
1.13E-16	5.25E-11	-2.27E-06
1.03E-16	5.01E-11	-2.24E-06
9.43E-17	4.79E-11	-2.21E-06
8.63E-17	4.58E-11	-2.17E-06
7.90E-17	4.37E-11	-2.14E-06
7.23E-17	4.18E-11	-2.11E-06
6.61E-17	3.99E-11	-2.08E-06
6.05E-17	3.82E-11	-2.05E-06
5.54E-17	3.65E-11	-2.02E-06
5.06E-17	3.48E-11	-1.99E-06
4.63E-17	3.33E-11	-1.97E-06
4.24E-17	3.18E-11	-1.94E-06
3.88E-17	3.04E-11	-1.91E-06
3.55E-17	2.90E-11	-1.88E-06
3.25E-17	2.77E-11	-1.85E-06
2.97E-17	2.65E-11	-1.83E-06
2.72E-17	2.53E-11	-1.80E-06
2.48E-17	2.42E-11	-1.78E-06
2.27E-17	2.31E-11	-1.75E-06
2.08E-17	2.21E-11	-1.72E-06
1.90E-17	2.11E-11	-1.70E-06
1.74E-17	2.01E-11	-1.68E-06
1.59E-17	1.92E-11	-1.65E-06
1.45E-17	1.84E-11	-1.63E-06
1.33E-17	1.76E-11	-1.60E-06
1.22E-17	1.68E-11	-1.58E-06
1.11E-17	1.60E-11	-1.56E-06
1.02E-17	1.53E-11	-1.54E-06
9.31E-18	1.46E-11	-1.51E-06
8.51E-18	1.40E-11	-1.49E-06
7.78E-18	1.33E-11	-1.47E-06
7.12E-18	1.28E-11	-1.45E-06
6.51E-18	1.22E-11	-1.43E-06
5.95E-18	1.16E-11	-1.41E-06
5.44E-18	1.11E-11	-1.39E-06
4.98E-18	1.06E-11	-1.37E-06
4.55E-18	1.01E-11	-1.35E-06
4.16E-18	9.69E-12	-1.33E-06
3.80E-18	9.25E-12	-1.31E-06
3.48E-18	8.84E-12	-1.29E-06
3.18E-18	8.44E-12	-1.27E-06
2.91E-18	8.06E-12	-1.25E-06
2.66E-18	7.70E-12	-1.23E-06
2.43E-18	7.36E-12	-1.22E-06
2.22E-18	7.03E-12	-1.20E-06
2.03E-18	6.71E-12	-1.18E-06
1.86E-18	6.41E-12	-1.16E-06
1.70E-18	6.12E-12	-1.15E-06
1.55E-18	5.85E-12	-1.13E-06
1.42E-18	5.59E-12	-1.11E-06
1.30E-18	5.34E-12	-1.10E-06
1.18E-18	5.10E-12	-1.08E-06
1.08E-18	4.87E-12	-1.07E-06
9.89E-19	4.65E-12	-1.05E-06
9.04E-19	4.44E-12	-1.04E-06
8.26E-19	4.24E-12	-1.02E-06
7.55E-19	4.05E-12	-1.01E-06
6.90E-19	3.87E-12	-9.91E-07
6.31E-19	3.69E-12	-9.77E-07
5.77E-19	3.53E-12	-9.62E-07
5.27E-19	3.37E-12	-9.48E-07
4.82E-19	3.22E-12	-9.34E-07
4.40E-19	3.07E-12	-9.21E-07
4.02E-19	2.93E-12	-9.07E-07
3.68E-19	2.80E-12	-8.94E-07
3.36E-19	2.68E-12	-8.81E-07
3.07E-19	2.56E-12	-8.68E-07
2.80E-19	2.44E-12	-8.56E-07
2.56E-19	2.33E-12	-8.43E-07
2.34E-19	2.23E-12	-8.31E-07
2.14E-19	2.13E-12	-8.19E-07
1.95E-19	2.03E-12	-8.07E-07
1.79E-19	1.94E-12	-7.95E-07
1.63E-19	1.85E-12	-7.83E-07
1.49E-19	1.77E-12	-7.72E-07
1.36E-19	1.69E-12	-7.61E-07
1.24E-19	1.61E-12	-7.49E-07
1.14E-19	1.54E-12	-7.38E-07
1.04E-19	1.47E-12	-7.28E-07
9.49E-20	1.40E-12	-7.17E-07
8.67E-20	1.34E-12	-7.06E-07
7.92E-20	1.28E-12	-6.96E-07
7.23E-20	1.22E-12	-6.86E-07
6.61E-20	1.17E-12	-6.76E-07
6.04E-20	1.11E-12	-6.66E-07
5.51E-20	1.06E-12	-6.56E-07
5.04E-20	1.02E-12	-6.47E-07
4.60E-20	9.70E-13	-6.37E-07
4.20E-20	9.26E-13	-6.28E-07
3.84E-20	8.84E-13	-6.19E-07
3.51E-20	8.44E-13	-6.09E-07
3.20E-20	8.06E-13	-6.01E-07
2.92E-20	7.69E-13	-5.92E-07
2.67E-20	7.35E-13	-5.83E-07
2.44E-20	7.01E-13	-5.74E-07
2.23E-20	6.70E-13	-5.66E-07
2.03E-20	6.39E-13	-5.58E-07
1.86E-20	6.10E-13	-5.49E-07
1.70E-20	5.83E-13	-5.41E-07
1.55E-20	5.56E-13	-5.33E-07
1.42E-20	5.31E-13	-5.26E-07
1.29E-20	5.07E-13	-5.18E-07
1.18E-20	4.84E-13	-5.10E-07
1.08E-20	4.62E-13	-5.03E-07
9.84E-21	4.41E-13	-4.95E-07
8.99E-21	4.21E-13	-4.88E-07
8.20E-21	4.02E-13	-4.81E-07
7.49E-21	3.84E-13	-4.74E-07
6.84E-21	3.67E-13	-4.67E-07
6.25E-21	3.50E-13	-4.60E-07
5.70E-21	3.34E-13	-4.53E-07
5.21E-21	3.19E-13	-4.46E-07
4.75E-21	3.05E-13	-4.40E-07
4.34E-21	2.91E-13	-4.33E-07
3.96E-21	2.78E-13	-4.27E-07
3.62E-21	2.65E-13	-4.21E-07
3.30E-21	2.53E-13	-4.14E-07
3.02E-21	2.42E-13	-4.08E-07
2.75E-21	2.31E-13	-4.02E-07
2.51E-21	2.20E-13	-3.96E-07
2.29E-21	2.10E-13	-3.90E-07
2.09E-21	2.01E-13	-3.85E-07
1.91E-21	1.91E-13	-3.79E-07
1.75E-21	1.83E-13	-3.73E-07
1.59E-21	1.74E-13	-3.68E-07
1.45E-21	1.67E-13	-3.62E-07
1.33E-21	1.59E-13	-3.57E-07
1.21E-21	1.52E-13	-3.52E-07
1.11E-21	1.45E-13	-3.47E-07
1.01E-21	1.38E-13	-3.41E-07
9.22E-22	1.32E-13	-3.36E-07
8.41E-22	1.26E-13	-3.31E-07
7.68E-22	1.20E-13	-3.27E-07
7.01E-22	1.15E-13	-3.22E-07
6.40E-22	1.10E-13	-3.17E-07
5.84E-22	1.05E-13	-3.12E-07
5.33E-22	9.98E-14	-3.08E-07
4.86E-22	9.53E-14	-3.03E-07
4.44E-22	9.10E-14	-2.99E-07
4.05E-22	8.68E-14	-2.94E-07
3.70E-22	8.29E-14	-2.90E-07
3.37E-22	7.91E-14	-2.85E-07
3.08E-22	7.55E-14	-2.81E-07
2.81E-22	7.21E-14	-2.77E-07
2.56E-22	6.88E-14	-2.73E-07
2.34E-22	6.57E-14	-2.69E-07
2.14E-22	6.27E-14	-2.65E-07
1.95E-22	5.98E-14	-2.61E-07
1.78E-22	5.71E-14	-2.57E-07
1.62E-22	5.45E-14	-2.53E-07
1.48E-22	5.20E-14	-2.49E-07
1.35E-22	4.96E-14	-2.46E-07
1.23E-22	4.74E-14	-2.42E-07
1.13E-22	4.52E-14	-2.38E-07
1.03E-22	4.32E-14	-2.35E-07
9.37E-23	4.12E-14	-2.31E-07
8.55E-23	3.93E-14	-2.28E-07
7.80E-23	3.75E-14	-2.25E-07
7.12E-23	3.58E-14	-2.21E-07
6.49E-23	3.42E-14	-2.18E-07
5.92E-23	3.26E-14	-2.15E-07
5.40E-23	3.11E-14	-2.12E-07
4.93E-23	2.97E-14	-2.08E-07
4.50E-23	2.84E-14	-2.05E-07
4.10E-23	2.71E-14	-2.02E-07
3.74E-23	2.58E-14	-1.99E-07
3.42E-23	2.46E-14	-1.96E-07
3.12E-23	2.35E-14	-1.93E-07
2.84E-23	2.24E-14	-1.90E-07
2.59E-23	2.14E-14	-1.88E-07
2.37E-23	2.04E-14	-1.85E-07
2.16E-23	1.95E-14	-1.82E-07
1.97E-23	1.86E-14	-1.79E-07
1.80E-23	1.78E-14	-1.77E-07
1.64E-23	1.70E-14	-1.74E-07
1.49E-23	1.62E-14	-1.71E-07
1.36E-23	1.54E-14	-1.69E-07
1.24E-23	1.47E-14	-1.66E-07
1.13E-23	1.41E-14	-1.64E-07
1.03E-23	1.34E-14	-1.61E-07
9.44E-24	1.28E-14	-1.59E-07
8.61E-24	1.22E-14	-1.57E-07
7.85E-24	1.17E-14	-1.54E-07
7.16E-24	1.11E-14	-1.52E-07
6.53E-24	1.06E-14	-1.50E-07
5.96E-24	1.01E-14	-1.47E-07
5.43E-24	9.67E-15	-1.45E-07
4.96E-24	9.23E-15	-1.43E-07
4.52E-24	8.81E-15	-1.41E-07
4.12E-24	8.40E-15	-1.39E-07
3.76E-24	8.02E-15	-1.37E-07
3.43E-24	7.65E-15	-1.35E-07
3.13E-24	7.30E-15	-1.33E-07
2.85E-24	6.97E-15	-1.31E-07
2.60E-24	6.65E-15	-1.29E-07
2.37E-24	6.35E-15	-1.27E-07
2.16E-24	6.05E-15	-1.25E-07
1.97E-24	5.78E-15	-1.23E-07
1.80E-24	5.51E-15	-1.21E-07
1.64E-24	5.26E-15	-1.19E-07
1.50E-24	5.02E-15	-1.18E-07
1.36E-24	4.79E-15	-1.16E-07
1.24E-24	4.57E-15	-1.14E-07
1.13E-24	4.36E-15	-1.12E-07
1.03E-24	4.16E-15	-1.11E-07
9.43E-25	3.97E-15	-1.09E-07
8.60E-25	3.79E-15	-1.07E-07
7.84E-25	3.61E-15	-1.06E-07
7.15E-25	3.45E-15	-1.04E-07
6.52E-25	3.29E-15	-1.03E-07
5.94E-25	3.14E-15	-1.01E-07
5.42E-25	3.00E-15	-9.95E-08
4.94E-25	2.86E-15	-9.80E-08
4.51E-25	2.73E-15	-9.66E-08
4.11E-25	2.60E-15	-9.51E-08
3.75E-25	2.48E-15	-9.37E-08
3.41E-25	2.37E-15	-9.23E-08
3.11E-25	2.26E-15	-9.09E-08
2.84E-25	2.16E-15	-8.95E-08
2.59E-25	2.06E-15	-8.82E-08
2.36E-25	1.96E-15	-8.68E-08
2.15E-25	1.87E-15	-8.55E-08
1.96E-25	1.79E-15	-8.43E-08
1.79E-25	1.71E-15	-8.30E-08
1.63E-25	1.63E-15	-8.17E-08
1.49E-25	1.55E-15	-8.05E-08
1.35E-25	1.48E-15	-7.93E-08
1.23E-25	1.41E-15	-7.81E-08
1.13E-25	1.35E-15	-7.69E-08
1.03E-25	1.29E-15	-7.58E-08
9.35E-26	1.23E-15	-7.46E-08
8.53E-26	1.17E-15	-7.35E-08
7.77E-26	1.12E-15	-7.24E-08
7.09E-26	1.07E-15	-7.13E-08
6.46E-26	1.02E-15	-7.02E-08
5.89E-26	9.70E-16	-6.92E-08
5.37E-26	9.25E-16	-6.81E-08
4.89E-26	8.83E-16	-6.71E-08
4.46E-26	8.42E-16	-6.61E-08
4.06E-26	8.03E-16	-6.51E-08
3.70E-26	7.66E-16	-6.41E-08
3.38E-26	7.31E-16	-6.31E-08
3.08E-26	6.98E-16	-6.22E-08
2.81E-26	6.66E-16	-6.12E-08
2.56E-26	6.35E-16	-6.03E-08
2.33E-26	6.06E-16	-5.94E-08
2.12E-26	5.78E-16	-5.85E-08
1.94E-26	5.51E-16	-5.76E-08
1.76E-26	5.26E-16	-5.68E-08
1.61E-26	5.02E-16	-5.59E-08
1.47E-26	4.79E-16	-5.51E-08
1.34E-26	4.57E-16	-5.42E-08
1.22E-26	4.36E-16	-5.34E-08
1.11E-26	4.16E-16	-5.26E-08
1.01E-26	3.96E-16	-5.18E-08
9.21E-27	3.78E-16	-5.10E-08
8.40E-27	3.61E-16	-5.03E-08
7.65E-27	3.44E-16	-4.95E-08
6.97E-27	3.28E-16	-4.87E-08
6.36E-27	3.13E-16	-4.80E-08
5.79E-27	2.99E-16	-4.73E-08
5.28E-27	2.85E-16	-4.66E-08
4.81E-27	2.72E-16	-4.59E-08
4.38E-27	2.59E-16	-4.52E-08
3.99E-27	2.47E-16	-4.45E-08
3.64E-27	2.36E-16	-4.38E-08
3.32E-27	2.25E-16	-4.31E-08
3.02E-27	2.15E-16	-4.25E-08
2.75E-27	2.05E-16	-4.18E-08
2.51E-27	1.95E-16	-4.12E-08
2.29E-27	1.86E-16	-4.06E-08
2.08E-27	1.78E-16	-4.00E-08
1.90E-27	1.70E-16	-3.94E-08
1.73E-27	1.62E-16	-3.88E-08
1.58E-27	1.54E-16	-3.82E-08
1.44E-27	1.47E-16	-3.76E-08
1.31E-27	1.40E-16	-3.70E-08
1.19E-27	1.34E-16	-3.65E-08
1.09E-27	1.28E-16	-3.59E-08
9.90E-28	1.22E-16	-3.54E-08
9.02E-28	1.16E-16	-3.48E-08
8.22E-28	1.11E-16	-3.43E-08
7.49E-28	1.06E-16	-3.38E-08
6.82E-28	1.01E-16	-3.33E-08
6.21E-28	9.62E-17	-3.28E-08
5.66E-28	9.18E-17	-3.23E-08
5.16E-28	8.75E-17	-3.18E-08
4.70E-28	8.35E-17	-3.13E-08
4.28E-28	7.96E-17	-3.08E-08
3.90E-28	7.60E-17	-3.04E-08
3.55E-28	7.25E-17	-2.99E-08
3.24E-28	6.91E-17	-2.94E-08
2.95E-28	6.59E-17	-2.90E-08
2.69E-28	6.29E-17	-2.86E-08
2.45E-28	6.00E-17	-2.81E-08
2.23E-28	5.72E-17	-2.77E-08
2.03E-28	5.46E-17	-2.73E-08
1.85E-28	5.20E-17	-2.69E-08
1.69E-28	4.96E-17	-2.65E-08
1.54E-28	4.73E-17	-2.61E-08
1.40E-28	4.52E-17	-2.57E-08
1.27E-28	4.31E-17	-2.53E-08
1.16E-28	4.11E-17	-2.49E-08
1.06E-28	3.92E-17	-2.45E-08
9.63E-29	3.74E-17	-2.41E-08
8.77E-29	3.56E-17	-2.38E-08
7.99E-29	3.40E-17	-2.34E-08
7.28E-29	3.24E-17	-2.30E-08
6.63E-29	3.09E-17	-2.27E-08
6.04E-29	2.95E-17	-2.23E-08
5.50E-29	2.81E-17	-2.20E-08
5.01E-29	2.68E-17	-2.17E-08
4.57E-29	2.56E-17	-2.13E-08
4.16E-29	2.44E-17	-2.10E-08
3.79E-29	2.33E-17	-2.07E-08
3.45E-29	2.22E-17	-2.04E-08
3.14E-29	2.12E-17	-2.01E-08
2.86E-29	2.02E-17	-1.98E-08
2.61E-29	1.93E-17	-1.95E-08
2.37E-29	1.84E-17	-1.92E-08
2.16E-29	1.75E-17	-1.89E-08
1.97E-29	1.67E-17	-1.86E-08
1.79E-29	1.59E-17	-1.83E-08
1.63E-29	1.52E-17	-1.80E-08
1.49E-29	1.45E-17	-1.78E-08
1.36E-29	1.38E-17	-1.75E-08
1.23E-29	1.32E-17	-1.72E-08
1.12E-29	1.26E-17	-1.70E-08
1.02E-29	1.20E-17	-1.67E-08
9.32E-30	1.14E-17	-1.64E-08
8.49E-30	1.09E-17	-1.62E-08
7.73E-30	1.04E-17	-1.59E-08
7.04E-30	9.92E-18	-1.57E-08
6.41E-30	9.46E-18	-1.55E-08
5.84E-30	9.02E-18	-1.52E-08
5.32E-30	8.60E-18	-1.50E-08
4.84E-30	8.21E-18	-1.48E-08
4.41E-30	7.83E-18	-1.45E-08
4.02E-30	7.46E-18	-1.43E-08
3.66E-30	7.12E-18	-1.41E-08
3.33E-30	6.79E-18	-1.39E-08
3.03E-30	6.47E-18	-1.37E-08
2.76E-30	6.17E-18	-1.35E-08
2.51E-30	5.89E-18	-1.33E-08
2.29E-30	5.61E-18	-1.31E-08
2.09E-30	5.35E-18	-1.29E-08
1.90E-30	5.11E-18	-1.27E-08
1.73E-30	4.87E-18	-1.25E-08
1.57E-30	4.64E-18	-1.23E-08
1.43E-30	4.43E-18	-1.21E-08
1.31E-30	4.22E-18	-1.19E-08
1.19E-30	4.03E-18	-1.17E-08
1.08E-30	3.84E-18	-1.15E-08
9.86E-31	3.66E-18	-1.14E-08
8.97E-31	3.49E-18	-1.12E-08
8.17E-31	3.33E-18	-1.10E-08
7.44E-31	3.18E-18	-1.08E-08
6.77E-31	3.03E-18	-1.07E-08
6.17E-31	2.89E-18	-1.05E-08
5.62E-31	2.75E-18	-1.04E-08
5.11E-31	2.63E-18	-1.02E-08
4.66E-31	2.50E-18	-1.00E-08
4.24E-31	2.39E-18	-9.89E-09
3.86E-31	2.28E-18	-9.74E-09
3.51E-31	2.17E-18	-9.59E-09
3.20E-31	2.07E-18	-9.44E-09
2.91E-31	1.97E-18	-9.30E-09
2.65E-31	1.88E-18	-9.16E-09
2.41E-31	1.80E-18	-9.02E-09
2.20E-31	1.71E-18	-8.88E-09
2.00E-31	1.63E-18	-8.74E-09
1.82E-31	1.56E-18	-8.61E-09
1.66E-31	1.48E-18	-8.48E-09
1.51E-31	1.42E-18	-8.35E-09
1.37E-31	1.35E-18	-8.22E-09
1.25E-31	1.29E-18	-8.09E-09
1.14E-31	1.23E-18	-7.97E-09
1.04E-31	1.17E-18	-7.85E-09
9.44E-32	1.12E-18	-7.73E-09
8.60E-32	1.06E-18	-7.61E-09
7.83E-32	1.01E-18	-7.49E-09
7.12E-32	9.68E-19	-7.38E-09
6.49E-32	9.23E-19	-7.26E-09
5.90E-32	8.80E-19	-7.15E-09
5.37E-32	8.39E-19	-7.04E-09
4.89E-32	8.00E-19	-6.93E-09
4.45E-32	7.63E-19	-6.83E-09
4.05E-32	7.27E-19	-6.72E-09
3.69E-32	6.94E-19	-6.62E-09
3.36E-32	6.61E-19	-6.52E-09
3.06E-32	6.31E-19	-6.42E-09
2.78E-32	6.01E-19	-6.32E-09
2.53E-32	5.73E-19	-6.22E-09
2.31E-32	5.47E-19	-6.13E-09
2.10E-32	5.21E-19	-6.03E-09
1.91E-32	4.97E-19	-5.94E-09
1.74E-32	4.74E-19	-5.85E-09
1.58E-32	4.52E-19	-5.76E-09
1.44E-32	4.31E-19	-5.67E-09
1.31E-32	4.11E-19	-5.58E-09
1.19E-32	3.92E-19	-5.50E-09
1.09E-32	3.73E-19	-5.41E-09
9.89E-33	3.56E-19	-5.33E-09
9.01E-33	3.40E-19	-5.25E-09
8.20E-33	3.24E-19	-5.17E-09
7.46E-33	3.09E-19	-5.09E-09
6.79E-33	2.94E-19	-5.01E-09
6.18E-33	2.81E-19	-4.93E-09
5.63E-33	2.68E-19	-4.86E-09
5.12E-33	2.55E-19	-4.78E-09
4.66E-33	2.43E-19	-4.71E-09
4.24E-33	2.32E-19	-4.64E-09
3.86E-33	2.21E-19	-4.57E-09
3.51E-33	2.11E-19	-4.50E-09
3.20E-33	2.01E-19	-4.43E-09
2.91E-33	1.92E-19	-4.36E-09
2.65E-33	1.83E-19	-4.29E-09
2.41E-33	1.74E-19	-4.22E-09
2.19E-33	1.66E-19	-4.16E-09
2.00E-33	1.58E-19	-4.10E-09
1.82E-33	1.51E-19	-4.03E-09
1.65E-33	1.44E-19	-3.97E-09
1.51E-33	1.37E-19	-3.91E-09
1.37E-33	1.31E-19	-3.85E-09
1.25E-33	1.25E-19	-3.79E-09
1.13E-33	1.19E-19	-3.73E-09
1.03E-33	1.13E-19	-3.67E-09
9.40E-34	1.08E-19	-3.62E-09
8.55E-34	1.03E-19	-3.56E-09
7.78E-34	9.83E-20	-3.51E-09
7.08E-34	9.37E-20	-3.45E-09
6.44E-34	8.94E-20	-3.40E-09
5.86E-34	8.52E-20	-3.35E-09
5.34E-34	8.12E-20	-3.30E-09
4.86E-34	7.74E-20	-3.25E-09
4.42E-34	7.38E-20	-3.20E-09
4.02E-34	7.04E-20	-3.15E-09
3.66E-34	6.71E-20	-3.10E-09
3.33E-34	6.40E-20	-3.05E-09
3.03E-34	6.10E-20	-3.00E-09
2.76E-34	5.82E-20	-2.96E-09
2.51E-34	5.54E-20	-2.91E-09
2.28E-34	5.29E-20	-2.87E-09
2.08E-34	5.04E-20	-2.82E-09
1.89E-34	4.81E-20	-2.78E-09
1.72E-34	4.58E-20	-2.74E-09
1.57E-34	4.37E-20	-2.69E-09
1.42E-34	4.16E-20	-2.65E-09
1.30E-34	3.97E-20	-2.61E-09
1.18E-34	3.78E-20	-2.57E-09
1.07E-34	3.61E-20	-2.53E-09
9.77E-35	3.44E-20	-2.49E-09
8.89E-35	3.28E-20	-2.45E-09
8.09E-35	3.13E-20	-2.42E-09
7.36E-35	2.98E-20	-2.38E-09
6.69E-35	2.84E-20	-2.34E-09
6.09E-35	2.71E-20	-2.31E-09
5.54E-35	2.58E-20	-2.27E-09
5.04E-35	2.46E-20	-2.24E-09
4.59E-35	2.35E-20	-2.20E-09
4.17E-35	2.24E-20	-2.17E-09
3.80E-35	2.13E-20	-2.13E-09
3.46E-35	2.03E-20	-2.10E-09
3.14E-35	1.94E-20	-2.07E-09
2.86E-35	1.85E-20	-2.04E-09
2.60E-35	1.76E-20	-2.00E-09
2.37E-35	1.68E-20	-1.97E-09
2.15E-35	1.60E-20	-1.94E-09
1.96E-35	1.53E-20	-1.91E-09
1.78E-35	1.46E-20	-1.88E-09
1.62E-35	1.39E-20	-1.85E-09
1.48E-35	1.32E-20	-1.83E-09
1.34E-35	1.26E-20	-1.80E-09
1.22E-35	1.20E-20	-1.77E-09
1.11E-35	1.15E-20	-1.74E-09
1.01E-35	1.09E-20	-1.72E-09
9.20E-36	1.04E-20	-1.69E-09
8.37E-36	9.93E-21	-1.66E-09
7.62E-36	9.46E-21	-1.64E-09
6.93E-36	9.02E-21	-1.61E-09
6.30E-36	8.60E-21	-1.59E-09
5.73E-36	8.20E-21	-1.56E-09
5.22E-36	7.82E-21	-1.54E-09
4.75E-36	7.45E-21	-1.51E-09
4.32E-36	7.10E-21	-1.49E-09
3.93E-36	6.77E-21	-1.47E-09
3.57E-36	6.45E-21	-1.45E-09
3.25E-36	6.15E-21	-1.42E-09
2.96E-36	5.87E-21	-1.40E-09
2.69E-36	5.59E-21	-1.38E-09
2.45E-36	5.33E-21	-1.36E-09
2.23E-36	5.08E-21	-1.34E-09
2.03E-36	4.84E-21	-1.32E-09
1.84E-36	4.62E-21	-1.30E-09
1.68E-36	4.40E-21	-1.28E-09
1.52E-36	4.20E-21	-1.26E-09
1.39E-36	4.00E-21	-1.24E-09
1.26E-36	3.81E-21	-1.22E-09
1.15E-36	3.63E-21	-1.20E-09
1.04E-36	3.46E-21	-1.18E-09
9.50E-37	3.30E-21	-1.16E-09
8.64E-37	3.15E-21	-1.14E-09
7.86E-37	3.00E-21	-1.13E-09
7.15E-37	2.86E-21	-1.11E-09
6.50E-37	2.73E-21	-1.09E-09
5.91E-37	2.60E-21	-1.07E-09
5.38E-37	2.48E-21	-1.06E-09
4.89E-37	2.36E-21	-1.04E-09
4.45E-37	2.25E-21	-1.03E-09
4.05E-37	2.15E-21	-1.01E-09
3.68E-37	2.05E-21	-9.94E-10
3.35E-37	1.95E-21	-9.78E-10
3.05E-37	1.86E-21	-9.63E-10
2.77E-37	1.77E-21	-9.48E-10
2.52E-37	1.69E-21	-9.34E-10
2.29E-37	1.61E-21	-9.19E-10
2.09E-37	1.53E-21	-9.05E-10
1.90E-37	1.46E-21	-8.91E-10
1.73E-37	1.39E-21	-8.77E-10
1.57E-37	1.33E-21	-8.63E-10
1.43E-37	1.27E-21	-8.50E-10
1.30E-37	1.21E-21	-8.37E-10
1.18E-37	1.15E-21	-8.24E-10
1.07E-37	1.10E-21	-8.11E-10
9.77E-38	1.05E-21	-7.98E-10
8.88E-38	9.97E-22	-7.86E-10
8.08E-38	9.50E-22	-7.74E-10
7.35E-38	9.06E-22	-7.62E-10
6.68E-38	8.63E-22	-7.50E-10
6.08E-38	8.23E-22	-7.38E-10
5.53E-38	7.85E-22	-7.27E-10
5.03E-38	7.48E-22	-7.16E-10
4.57E-38	7.13E-22	-7.05E-10
4.16E-38	6.79E-22	-6.94E-10
3.78E-38	6.48E-22	-6.83E-10
3.44E-38	6.17E-22	-6.72E-10
3.13E-38	5.88E-22	-6.62E-10
2.85E-38	5.61E-22	-6.52E-10
2.59E-38	5.35E-22	-6.41E-10
2.35E-38	5.10E-22	-6.31E-10
2.14E-38	4.86E-22	-6.22E-10
1.95E-38	4.63E-22	-6.12E-10
1.77E-38	4.41E-22	-6.03E-10
1.61E-38	4.21E-22	-5.93E-10
1.46E-38	4.01E-22	-5.84E-10
1.33E-38	3.82E-22	-5.75E-10
1.21E-38	3.64E-22	-5.66E-10
1.10E-38	3.47E-22	-5.57E-10
1.00E-38	3.31E-22	-5.49E-10
9.11E-39	3.15E-22	-5.40E-10
8.28E-39	3.01E-22	-5.32E-10
7.53E-39	2.87E-22	-5.23E-10
6.85E-39	2.73E-22	-5.15E-10
6.23E-39	2.60E-22	-5.07E-10
5.67E-39	2.48E-22	-4.99E-10
5.15E-39	2.36E-22	-4.92E-10
4.69E-39	2.25E-22	-4.84E-10
4.26E-39	2.15E-22	-4.76E-10
